# Supplementary material for: Mesangiogenic progenitor cells are forced toward the angiogenic fate, in multiple myeloma
Source: Oncotarget. 2019 Nov 26;10(63):6781–90. doi: 10.18632/oncotarget.27285 (PMC6887577; doi:10.18632/oncotarget.27285)
Supplement: Supplementary file 2 [file oncotarget-10-6781-s002.xlsx]

## Sheet: Table S1
ID Code	Age	Sex	PC (%)	Isotype	DSS	ISS	Diagnosis	Osteolytic Lesions	Site
MMA06	64	Male	60	IgG-k	IIIA	I	Multiple myeloma	yes	D11, D12 vertebral bodies, tibia
MMA08	80	Female	75	IgG-k	IIIA	II	Multiple myeloma	yes	L3 vertrebal bodies
MMA10	70	Female	10	IgG-k	IIIA	I	Multiple myeloma	yes	D11, L4, C1, C2 vertebral bodies
MMA11	62	Female	85	IgA-k	IA	I	Multiple myeloma	no
MMA13	54	Female	90	λ light chain	IIIA	III	Multiple myeloma	yes	Diffused
MMA19	82	Male	33	IgG-k	IIA	II	Multiple myeloma	no
MMA20	60	Male	55	IgD-λ;IgG-k	IIIB	II	Multiple myeloma	yes	9th left rib
MMA21	57	Female	15	IgG-k	IIIA	I	Multiple myeloma	yes	C7, L1, L5, D1, D12 vertebral bodies
MMA22	50	Male	25	IgA-k	IA	I	Multiple myeloma	no
MMA25	78	Female	60	IgA-λ	IIB	II	Multiple myeloma	yes	Skull
MMA26	80	Male	70	IgG-k	IIIA	III	Multiple myeloma	yes	Femur
MMA27	72	Female	75	IgG-k	IA	II	Multiple myeloma	no
MMB08	69	Male	15	IgG-k	IA	NA	Smoldering multiple myeloma	no
MMB16	69	Female	10	λ light-chain	IA	I	Smoldering multiple myeloma	no
MMB17	69	Male	15	IgA-λ	IB	NA	Smoldering multiple myeloma	no
MMB19	77	Male	80	IgD-k	IIIA	II	Multiple myeloma	yes	L2 and L5 vertebral bodies
MMB20	52	Female	12	IgG-k	IA	I	Smoldering multiple myeloma	no
MMB21	53	Male	25	λ light-chain	IIIA	II	Multiple myeloma	yes	Left 6th rib; S2 vertebral body
MMB29	75	Female	40	IgG-k	IA	I	Smoldering multiple myeloma	no
MMB30	63	Male	50	IgA-k	IIA	I	Multiple myeloma	no
MMB33	67	Male	25	IgG-λ	IA	II	Multiple myeloma	yes	Hip
MMB36	80	Female	50	IgA-λ	IIIA	II	Multiple myeloma	yes	Sternum
MMB37	78	Female	12	IgG-k	IIA	II	Multiple myeloma	no
MMB48	62	Male	70	k light-chain	IA	I	Multiple myeloma	yes	Skull
MMB53	61	Male	10	IgG-k	IA	I	Multiple myeloma	yes	Left iliac crest
MMB54	46	Female	33	IgG-k	IA	I	Smoldering multiple myeloma	no
MMB55	54	Female	12	IgG-k	IA	I	Smoldering multiple myeloma	no
MMB56	85	Male	12	IgG-k	IA	I	Smoldering multiple myeloma	no
MMB57	35	Male	12	IgA-λ;IgM-λ	IA	I	Smoldering multiple myeloma	no
MMB59	75	Male	50	IgA-k	IIA	II	Multiple myeloma	no
MMB65	74	Female	60	IgG-λ	IA	I	Multiple myeloma	yes	D12 vertebral body
MMB67	67	Female	90	IgG-k	IIIA	II	Multiple myeloma	yes	D10 and D12 vertebral bodies; skull
